# Supplementary material for: Effect of Oenological Additives on Oral Aroma Retention During Wine Tasting
Source: Foods. 2026 Mar 10;15(6):975. doi: 10.3390/foods15060975 (PMC13025448; doi:10.3390/foods15060975)
Supplement: Supplementary file 1 [file foods-15-00975-s001.zip]

Archive with 1 entries (1 files):
- foods-4172771-supplementary.pdf
